# Supplementary material for: The yeast mitochondrial porin represses Snf1/AMP kinase signaling to attenuate viral replication
Source: Genetics. 2026 Apr 24;233(3):iyag106. doi: 10.1093/genetics/iyag106 (PMC7619096; doi:10.1093/genetics/iyag106)
Supplement: iyag106_Supplementary_Data [file iyag106_supplementary_data.zip]

Archive with 7 entries (7 files):
- Figure_S1_GENETICS-2026-309123.tif
- Figure_S2_GENETICS-2026-309123.tif
- Figure_S3_GENETICS-2026-309123.tif
- Figure_S4_GENETICS-2026-309123.tif
- Supplemental_Figure_Legends_GENETICS-2026-309123.docx
- Table_S1_GENETICS-2026-309123.docx
- Table_S2_GENETICS-2026-309123.docx
